# Supplementary material for: Who Will Save the Savior? The Relationship between Therapists’ Secondary Traumatic Stress, Secondary Stress Self-Efficacy, and Attitudes toward Trauma-Informed Care
Source: Behav Sci (Basel). 2023 Dec 13;13(12):1012. doi: 10.3390/bs13121012 (PMC10740790; doi:10.3390/bs13121012)
Supplement: Supplementary file 1 [file behavsci-13-01012-s001.zip]

Archive with 1 entries (1 files):
- behavsci-2668593-supplementary.pdf
